# Supplementary material for: Runs of Homozygosity Revealed Reproductive Traits of Hu Sheep
Source: Genes (Basel). 2022 Oct 13;13(10):1848. doi: 10.3390/genes13101848 (PMC9601733; doi:10.3390/genes13101848)
Supplement: Supplementary file 1 [file genes-13-01848-s001.zip]

Archive with 1 entries (1 files):
- genes-1953592-supplementary.pdf
